# Supplementary material for: Correlated Subjects: Relational Ethics and Veterinary Legal Accountability in Animal-Assisted Interventions
Source: Animals (Basel). 2025 Dec 29;16(1):92. doi: 10.3390/ani16010092 (PMC12784780; doi:10.3390/ani16010092)
Supplement: Supplementary file 1 [file animals-16-00092-s001.zip]

Archive with 1 entries (1 files):
- animals-4019909-supplementary.pdf
